# Supplementary material for: Bioactive Hydrogels: Design and Characterization of Cellulose-Derived Injectable Composites
Source: Materials (Basel). 2021 Aug 11;14(16):4511. doi: 10.3390/ma14164511 (PMC8398032; doi:10.3390/ma14164511)
Supplement: Supplementary file 1 [file materials-14-04511-s001.zip]

Archive with 1 entries (1 files):
- materials-1298952-supplementary.pdf
